# Supplementary material for: Shifts in sex-specific immune gene expression in a beetle with parental care
Source: Sci Rep. 2025 Mar 29;15:10930. doi: 10.1038/s41598-025-95268-4 (PMC11954957; doi:10.1038/s41598-025-95268-4)
Supplement: Supplementary file 2 — Supplementary Information 2. [file 41598_2025_95268_MOESM2_ESM.xlsx]

## Sheet: Table S1
Immune GO name	GO number
activation of immune response	0002253
activation of innate immune response	0002218
antibacterial humoral response	0019731
antibacterial peptide biosynthetic process	0002780
antibacterial peptide production	0002778
antifungal humoral response	0019732
antifungal innate immune response	0061760
antifungal peptide biosynthetic process	0002783
antifungal peptide production	0002781
antigen processing and presentation	0019882
antigen processing and presentation of peptide antigen	0048002
antigen processing and presentation of peptide antigen via MHC class II	0002495
antigen processing and presentation of peptide or polysaccharide antigen via MHC class II	0002504
antimicrobial humoral immune response mediated by antimicrobial peptide	0061844
antimicrobial humoral response	0019730
antimicrobial peptide biosynthetic process	0002777
antimicrobial peptide production	0002775
antiviral innate immune response	0140374
biosynthetic process of antibacterial peptides active against Gram-negative bacteria	0002812
biosynthetic process of antibacterial peptides active against Gram-positive bacteria	0002815
cell surface pattern recognition receptor signaling pathway	0002752
cell surface toll-like receptor signaling pathway	0140895
cGAS/STING signaling pathway	0140896
crystal cell differentiation	0042688
cytokine production involved in immune response	0002367
cytosolic pattern recognition receptor signaling pathway	0002753
embryonic crystal cell differentiation	0035165
embryonic hemocyte differentiation	0035163
encapsulation of foreign target	0035010
erythrocyte development	0048821
erythrocyte differentiation	0030218
erythrocyte homeostasis	0034101
hematopoietic or lymphoid organ development	0048534
hemocyte development	0007516
hemocyte differentiation	0042386
hemocyte proliferation	0035172
hemolymph coagulation	0042381
humoral immune response	0006959
immune effector process	0002252
immune response	0006955
immune response-activating cell surface receptor signaling pathway	0002429
immune response-activating signaling pathway	0002757
immune response involved in response to exogenous dsRNA	1902615
immune response-regulating cell surface receptor signaling pathway	0002768
immune response-regulating signaling pathway	0002764
immune system development	0002520
immune system process	0002376
induction of bacterial agglutination	0043152
innate immune response	0045087
innate immune response activating cell surface receptor signaling pathway	0002220
innate immune response-activating signaling pathway	0002758
lamellocyte differentiation	0035171
larval lymph gland hemocyte differentiation	0035168
larval lymph gland hemopoiesis	0035167
lymph gland crystal cell differentiation	0035170
lymph gland development	0048542
lymph gland plasmatocyte differentiation	0035169
macrophage cytokine production	0010934
male-specific antibacterial humoral response	0006962
melanization defense response	0035006
melanotic encapsulation of foreign target	0035011
mucosal immune response	0002385
MyD88-dependent toll-like receptor signaling pathway	0002755
MyD88-independent toll-like receptor signaling pathway	0002756
myeloid cell homeostasis	0002262
myeloid leukocyte cytokine production	0061082
negative regulation melanotic encapsulation of foreign target	0140540
negative regulation of antibacterial peptide biosynthetic process	0002809
negative regulation of antibacterial peptide production	0002787
negative regulation of antifungal innate immune response	1905035
negative regulation of antifungal peptide production	0002789
negative regulation of antimicrobial humoral response	0008348
negative regulation of antimicrobial peptide biosynthetic process	0002806
negative regulation of antimicrobial peptide production	0002785
negative regulation of biosynthetic process of antibacterial peptides active against Gram-negative bacteria	0002814
negative regulation of crystal cell differentiation	0042690
negative regulation of cytokine production involved in immune response	0002719
negative regulation of hemocyte differentiation	0045611
negative regulation of hemocyte proliferation	0035207
negative regulation of humoral immune response	0002921
negative regulation of immune effector process	0002698
negative regulation of immune response	0050777
negative regulation of immune system process	0002683
negative regulation of innate immune response	0045824
negative regulation of lamellocyte differentiation	0035204
negative regulation of macrophage cytokine production	0010936
negative regulation of melanization defense response	0035009
negative regulation of MyD88-independent toll-like receptor signaling pathway	0034128
negative regulation of peptidoglycan recognition protein signaling pathway	0061060
negative regulation of plasmatocyte differentiation	0045614
negative regulation of production of molecular mediator of immune response	0002701
negative regulation of toll-like receptor signaling pathway	0034122
organ or tissue specific immune response	0002251
pattern recognition receptor signaling pathway	0002221
peptidoglycan recognition protein signaling pathway	0061057
plasmatocyte differentiation	0042387
positive regulation of antibacterial peptide biosynthetic process	0006963
positive regulation of antibacterial peptide production	0002803
positive regulation of antifungal peptide biosynthetic process	0006967
positive regulation of antifungal peptide production	0002804
positive regulation of antimicrobial humoral response	0002760
positive regulation of antimicrobial peptide biosynthetic process	0002807
positive regulation of antimicrobial peptide production	0002225
positive regulation of biosynthetic process of antibacterial peptides active against Gram-negative bacteria	0006964
positive regulation of biosynthetic process of antibacterial peptides active against Gram-positive bacteria	0006965
positive regulation of crystal cell differentiation	0042691
positive regulation of hemocyte differentiation	0045612
positive regulation of hemocyte proliferation	0035208
positive regulation of humoral immune response	0002922
positive regulation of immune effector process	0002699
positive regulation of immune response	0050778
positive regulation of immune system process	0002684
positive regulation of innate immune response	0045089
positive regulation of lamellocyte differentiation	0035205
positive regulation of melanization defense response	0035008
positive regulation of pattern recognition receptor signaling pathway	0062208
positive regulation of peptidoglycan recognition protein signaling pathway	0061059
positive regulation of plasmatocyte differentiation	0045615
positive regulation of production of molecular mediator of immune response	0002702
production of molecular mediator of immune response	0002440
regulation of antibacterial peptide biosynthetic process	0002808
regulation of antibacterial peptide production	0002786
regulation of antifungal innate immune response	1905034
regulation of antifungal peptide biosynthetic process	0002810
regulation of antifungal peptide production	0002788
regulation of antimicrobial humoral response	0002759
regulation of antimicrobial peptide biosynthetic process	0002805
regulation of antimicrobial peptide production	0002784
regulation of biosynthetic process of antibacterial peptides active against Gram-negative bacteria	0002813
regulation of biosynthetic process of antibacterial peptides active against Gram-positive bacteria	0002816
regulation of crystal cell differentiation	0042689
regulation of cytokine production involved in immune response	0002718
regulation of hemocyte differentiation	0045610
regulation of hemocyte proliferation	0035206
regulation of hemopoiesis	1903706
regulation of humoral immune response	0002920
regulation of immune effector process	0002697
regulation of immune response	0050776
regulation of immune system process	0002682
regulation of innate immune response	0045088
regulation of lamellocyte differentiation	0035203
regulation of macrophage cytokine production	0010935
regulation of melanization defense response	0035007
regulation of melanotic encapsulation of foreign target	0140539
regulation of MyD88-independent toll-like receptor signaling pathway	0034127
regulation of pattern recognition receptor signaling pathway	0062207
regulation of peptidoglycan recognition protein signaling pathway	0061058
regulation of plasmatocyte differentiation	0045613
regulation of production of molecular mediator of immune response	0002700
regulation of toll-like receptor signaling pathway	0034121
RNAi-mediated antiviral immune response	0009616
toll-like receptor 4 signaling pathway	0034142
toll-like receptor signaling pathway	0002224
opsonization	0008228

## Sheet: Table S2
AMP	Biological function	Reference
Defensin	Present across cellular life, including vertebrate and invertebrate animals, plants, and fungi. They are host defence peptides, with members displaying either direct antimicrobial activity, immune signalling activities, or both. They are active against bacteria, fungi and many enveloped and nonenveloped viruses.	Tassanakajon, A., Somboonwiwat, K., & Amparyup, P. (2015). Sequence diversity and evolution of antimicrobial peptides in invertebrates. Developmental & Comparative Immunology, 48(2), 324-341. doi:10.1016/j.dci.2014.05.020. Koehbach, J. (2017). Structure-activity relationships of insect defensins. Frontiers in Chemistry, 5, 45. doi: 10.3389/fchem.2017.00045.
Holotricin and tenecin	There are three known isoforms of each. Holotricin 1 and tenecin 1 are inducible antibacterial proteins isolated from the haemolymph of immunised larvae of coleopteran insects, Holotrichia diomphalia and Tenebrio molitor, respectively. They have bactericidal activity against various Gram-positive bacteria. Holotricin 2 and tenecin 2 show bactericidal effects against Gram-negative bacteria. Holotr…	Lee, S. Y., Lee, Y. U., & Lee, B. L. (1996). Purification and Characterization of a Holotricin 1 Homologues from Holotrichia diomphalia Larvae. Molecules and Cells, 6(1), 86-90. Bondaryk, M., Staniszewska, M., Zielińska, P., & Urbańczyk-Lipkowska, Z. (2017). Natural antimicrobial peptides as inspiration for design of a new generation antifungal compounds. Journal of Fungi, 3(3), 46. doi: 10.3390/…
Coprisin	A potent antibiotic with bacterial cell selectivity, exhibiting antimicrobial activities against Gram-positive and Gram-negative bacteria.	Lee, E., Kim, J. K., Shin, S., Jeong, K. W., Shin, A., Lee, J., ... & Kim, Y. (2013). Insight into the antimicrobial activities of coprisin isolated from the dung beetle, Copris tripartitus, revealed by structure–activity relationships. Biochimica et Biophysica Acta (BBA)-Biomembranes, 1828(2), 271-283. doi: 10.1016/j.bbamem.2012.10.028. Hwang, J. S., Lee, J., Kim, Y. J., Bang, H. S., Yun, E. Y.,…
Cecropin	Main part of the innate immune system as these molecules are active against a broad range of Gram-positive and Gram-negative bacteria and some fungi species.	Yi, H. Y., Chowdhury, M., Huang, Y. D., & Yu, X. Q. (2014). Insect antimicrobial peptides and their applications. Applied microbiology and biotechnology, 98, 5807-5822. doi: 10.1007/s00253-014-5792-6.
Attacin	Mostly active against Escherichia coli and some Gram-negative bacteria by inhibiting the synthesis of outer membrane proteins in the bacteria.	Yi, H. Y., Chowdhury, M., Huang, Y. D., & Yu, X. Q. (2014). Insect antimicrobial peptides and their applications. Applied microbiology and biotechnology, 98, 5807-5822. doi: 10.1007/s00253-014-5792-6.
Coleoptericin	Specific for beetles (Coleoptera). Three isoforms known. Genes for this AMP are up-regulated in response to infection with both Gram-negative and Gram-positive bacteria, not to fungal infection.	Jang, H. A., Park, K. B., Kim, B. B., Ali Mohammadie Kojour, M., Bae, Y. M., Baliarsingh, S., ... & Jo, Y. H. (2020). Bacterial but not fungal challenge up‐regulates the transcription of Coleoptericin genes in Tenebrio molitor. Entomological Research, 50(9), 440-449. doi: 10.1111/1748-5967.12465.

## Sheet: Table S3
Gene name	Expression*	AMP/Non-AMP	AMP class	GO number	GO name	Predicted description	Source
Overall sex-specific differences over the active season
MSTRG.3329	F	Non-AMP	-	0002684;0006955	positive regulation of immune system process;immune response	Growth/differentiation factor 8
MSTRG.5977	M	Non-AMP	-	0045087	innate immune response	-
MSTRG.9345	M	Non-AMP	-	0035204	negative regulation of lamellocyte differentiation	Filamin-A	https://www.isj.unimore.it/index.php/ISJ/article/view/214/129; https://www.tandfonline.com/doi/full/10.1080/11250003.2014.922128
MSTRG.7457	M	Non-AMP	-	0002224;0006955	toll-like receptor signaling pathway;immune response	Leucine-rich repeat-containing protein let-4-like
MSTRG.365	M	Non-AMP	-	0002699;0002760;0002810;0002813;0006955;0140896	positive regulation of immune effector process;positive regulation of antimicrobial humoral response;regulation of antifungal peptide biosynthetic process;regulation of biosynthetic process of antibacterial peptides active against Gram-negative bacteria;immune response;cGAS/STING signaling pathway	Nuclear factor NF-kappa-B p110 subunit isoform X1
Sex-specific differences on 22 March
MSTRG.22	F	AMP	Coleoptericin	-	-	KH domain-containing, RNA-binding, signal transduction-associated protein 2
Sex-specific differences on 5 April
MSTRG.9369	M	Non-AMP	-	0002683	negative regulation of immune system process	Bursicon	https://journals.plos.org/plosone/article?id=10.1371/journal.pone.0034510; https://www.sciencedirect.com/science/article/pii/S0145305X20304511; https://www.nature.com/articles/srep43163; https://www.sciencedirect.com/science/article/pii/B9780123847492100032
MSTRG.3514	M	Non-AMP	-	0045087	innate immune response	Peptidoglycan recognition protein D	https://www.sciencedirect.com/science/article/pii/S1096495907002266;
abi5188	M	Non-AMP	-	0002253;0006959;0002252;0045087	activation of immune response;humoral immune response;immune effector process;innate immune response	Trypsin-like serine peptidase	https://www.mdpi.com/2075-4450/12/11/983; https://resjournals.onlinelibrary.wiley.com/doi/full/10.1111/j.1365-2583.2009.00884.x
Sex-specific differences on 19 April
MSTRG.3329	F	Non-AMP	-	0002684;0006955	positive regulation of immune system process;immune response	Growth/differentiation factor 8
MSTRG.7544	F	Non-AMP	-	0002376	immune system process	Programmed cell death protein 2 PDCD2	https://www.sciencedirect.com/science/article/pii/S0145305X19304355; https://journals.biologists.com/dev/article/134/13/2387/76446/Zfrp8-the-Drosophila-ortholog-of-PDCD2-functions
MSTRG.1972	M	Non-AMP	-	0002683	negative regulation of immune system process	Galectin	https://www.cell.com/fulltext/S0092-8674(04)00954-7; https://link.springer.com/article/10.1023/B:GLYC.0000014092.86763.2f
MSTRG.9345	M	Non-AMP	-	0035204	negative regulation of lamellocyte differentiation	Filamin-A
MSTRG.12100	M	Non-AMP	-	0006955;0035008	immune response;positive regulation of melanization defense response	Phenoloxidase subunit A3	https://www.biorxiv.org/content/10.1101/2022.10.10.511560v1.full
MSTRG.4957	M	Non-AMP	-	0002253;0006959;0002252;0045087	activation of immune response;humoral immune response;immune effector process;innate immune response	Basement membrane-specific heparan sulfate proteoglycan core protein
MSTRG.3880	M	Non-AMP	-	0035206	regulation of hemocyte proliferation	Frizzled-2
MSTRG.7605	M	Non-AMP	-	0006955;0002385;0008348;0045088	immune response;mucosal immune response;negative regulation of antimicrobial humoral response;regulation of innate immune response	Mitogen-activated protein kinase p38b	https://link.springer.com/article/10.1186/s13071-015-1016-x; https://sci-hub.se/https://doi.org/10.1073/pnas.1009223107
Sex-specific differences on 2 May
MSTRG.9573	F	Non-AMP	-	0006955	immune response	Hydroxymethylglutaryl-CoA synthase
MSTRG.7237	F	Non-AMP	-	0002683;0062207	negative regulation of immune system process;regulation of pattern recognition receptor signaling pathway	Acid sphingomyelinase-like phosphodiesterase 3a
MSTRG.3516	F	Non-AMP	-	0045087	innate immune response	NADH dehydrogenase [ubiquinone] 1 alpha subcomplex subunit 12
MSTRG.5519	F	Non-AMP	-	0035011	melanotic encapsulation of foreign target	Dynein heavy chain, cytoplasmic
MSTRG.883	F	Non-AMP	-	0035006	melanization defense response	GDP-fucose transporter 1
MSTRG.6778	F	Non-AMP	-	0002376;0045824	immune system process;negative regulation of innate immune response	Cell growth-regulating nucleolar protein-like
MSTRG.7355	F	Non-AMP	-	0035206	regulation of hemocyte proliferation	Protein big brother
MSTRG.11635	F	Non-AMP	-	0019731	antibacterial humoral response	Thor
MSTRG.11772	F	Non-AMP	-	0045087;0002225	innate immune response;positive regulation of antimicrobial peptide production	HECT domain-containing protein
MSTRG.8721	F	Non-AMP	-	0019730	antimicrobial humoral response	Myocyte-specific enhancer factor 2 isoform X1
MSTRG.9504	M	AMP	Attacin_C	-	-	Attacin C-terminal domain-containing protein	https://link.springer.com/article/10.1186/s12864-015-1690-2;
MSTRG.4048	M	Non-AMP	-	0002253;0006959;0002252;0045087;0035006;0006963;0002804;0035008;0002816	activation of immune response;humoral immune response;immune effector process;innate immune response;positive regulation of antibacterial peptide biosynthetic process;positive regulation of antifungal peptide production;positive regulation of melanization defense response;regulation of biosynthetic process of antibacterial peptides active against Gram-positive bacteria	Tubulin polyglutamylase TTLL13
MSTRG.4040	M	AMP	Cecropin	0019731;0045087	antibacterial humoral response;innate immune response	-
MSTRG.8414	M	Non-AMP	-	0002376;0045824	immune system process;negative regulation of innate immune response	Serine protease inhibitor 88Ea	~serpin88ea; https://www.nature.com/articles/S42003-20-1586-w
MSTRG.5977	M	Non-AMP	-	0045087	innate immune response	-
MSTRG.1053	M	Non-AMP	-	0045087;0002224	innate immune response;toll-like receptor signaling pathway	-
MSTRG.8137	M	Non-AMP	-	0006955;0002224	immune response;toll-like receptor signaling pathway	CHAO protein (Fragment)
MSTRG.4307	M	Non-AMP	-	0002376	immune system process	Ubiquitin-like modifier-activating enzyme 5
MSTRG.120	M	Non-AMP	-	0045824	negative regulation of innate immune response	Peroxiredoxin-5
MSTRG.6819	M	Non-AMP	-	0035206	regulation of hemocyte proliferation	Transmembrane protein 70 homolog, mitochondrial
MSTRG.10175	M	Non-AMP	-	0002252;0006955	immune effector process;immune response	Putative neutral sphingomyelinase n-smase activation associated factor fan
MSTRG.5315	M	Non-AMP	-	0002218;0006955	activation of innate immune response;immune response	Toll-like receptor Tollo	https://journals.aai.org/jimmunol/article/209/10/1817/237307; Tollo=Toll 8: https://link.springer.com/article/10.1186/1471-2164-14-160
MSTRG.5608	M	Non-AMP	-	0045087	innate immune response	Ferric-chelate reductase 1 homolog
MSTRG.10840	M	Non-AMP	-	0035011	melanotic encapsulation of foreign target	Echinoderm microtubule-associated protein-like
MSTRG.7457	M	Non-AMP	-	0002224;0006955	toll-like receptor signaling pathway;immune response	Leucine-rich repeat-containing protein let-4-like
MSTRG.11699	M	AMP	Attacin_C	-	-	Attacin C-terminal domain-containing protein
MSTRG.7478	M	AMP	Defensin_2	0006955	immune response	Defensin	https://journals.plos.org/plosone/article?id=10.1371/journal.pone.0007621; https://www.sciencedirect.com/science/article/pii/096517489500043U; https://www.frontiersin.org/journals/tropical-diseases/articles/10.3389/fitd.2022.847109/full; https://www.nature.com/articles/ncomms15186
MSTRG.10714	M	Non-AMP	-	0048542;0045824;0061057;0035206	lymph gland development;negative regulation of innate immune response;peptidoglycan recognition protein signaling pathway;regulation of hemocyte proliferation	Forkhead box protein O
MSTRG.9506	M	AMP	Attacin_C	-	-	Attacin C-terminal domain-containing protein	https://www.nature.com/articles/ncomms15186
MSTRG.4996	M	Non-AMP	-	0006955;0002224	immune response;toll-like receptor signaling pathway	-
MSTRG.6944	M	Non-AMP	-	0019732;0002752;0045087;0002221;0035008	antifungal humoral response;cell surface pattern recognition receptor signaling pathway;innate immune response;pattern recognition receptor signaling pathway;positive regulation of melanization defense response	Gram-negative bacteria-binding protein 3
MSTRG.22	M	AMP	Coleoptericin	-	-	KH domain-containing, RNA-binding, signal transduction-associated protein 2
MSTRG.5969	M	Non-AMP	-	0045087	innate immune response	Peptidoglycan-recognition protein	https://www.sciencedirect.com/science/article/pii/S0161589018309015 ; https://www.sciencedirect.com/science/article/pii/S0022201115300136
MSTRG.540	M	Non-AMP	-	0006955;0002224	immune response;toll-like receptor signaling pathway	-
MSTRG.23	M	AMP	Coleoptericin	-	-	Coleoptericin domain containing protein	https://www.nature.com/articles/srep25409
MSTRG.4217	M	Non-AMP	-	0002920;0002697;0045088	regulation of humoral immune response;regulation of immune effector process;regulation of innate immune response	Sushi, von Willebrand factor type A, EGF and pentraxin domain-containing protein 1
MSTRG.10276	M	Non-AMP	-	0048534;0048542;0006963	hematopoietic or lymphoid organ development;lymph gland development;positive regulation of antibacterial peptide biosynthetic process	Transcription factor GATA-4-like isoform X1
MSTRG.2761	M	Non-AMP	-	0045087	innate immune response	Phenoloxidase-activating factor 2
MSTRG.9310	M	Non-AMP	-	0035167	larval lymph gland hemopoiesis	Mannose-1-phosphate guanyltransferase
MSTRG.11306	M	Non-AMP	-	0002376	immune system process	DOMON domain-containing protein
MSTRG.4545	M	Non-AMP	-	0019731;0045087	antibacterial humoral response;innate immune response	Receptor-binding cancer antigen expressed on SiSo cells
MSTRG.365	M	Non-AMP	-	0002699;0002760;0002810;0002813;0006955;0140896	positive regulation of immune effector process;positive regulation of antimicrobial humoral response;regulation of antifungal peptide biosynthetic process;regulation of biosynthetic process of antibacterial peptides active against Gram-negative bacteria;immune response;cGAS/STING signaling pathway	Nuclear factor NF-kappa-B p110 subunit isoform X1
MSTRG.7684	M	Non-AMP	-	0035009	negative regulation of melanization defense response	Serine protease inhibitor 77Ba
MSTRG.8743	M	Non-AMP	-	0006955	immune response	Cathepsin K	Cathepsin L???: https://www.sciencedirect.com/science/article/pii/S0161589020305745
MSTRG.11860	M	Non-AMP	-	0045087;0002814;0061060	innate immune response;negative regulation of biosynthetic process of antibacterial peptides active against Gram-negative bacteria;negative regulation of peptidoglycan recognition protein signaling pathway	Peptidoglycan-recognition protein	https://royalsocietypublishing.org/doi/full/10.1098/rspb.2014.2089
MSTRG.11700	M	AMP	Attacin_C	-	-	Attacin C-terminal domain-containing protein
MSTRG.9918	M	Non-AMP	-	0045087	innate immune response	Beta-1,3-glucan-binding protein 1-like isoform X1
MSTRG.4216	M	Non-AMP	-	0045087	innate immune response	TSSP protease (Fragment)
Sex-specific differences on 17 May
MSTRG.3329	F	Non-AMP	-	0002684;0006955	positive regulation of immune system process;immune response	Growth/differentiation factor 8
MSTRG.1625	F	Non-AMP	-	0002376	immune system process	Sidoreflexin
MSTRG.6941	F	Non-AMP	-	0045087	innate immune response	Beta-1,3-glucan-binding protein 1-like isoform X2
MSTRG.272	F	Non-AMP	-	0045087	innate immune response	Spondin-1
MSTRG.7581	F	Non-AMP	-	0002376	immune system process	5-aminolevulinate synthase
MSTRG.8643	F	Non-AMP	-	0002253;0006959;0002252	activation of immune response;humoral immune response;immune effector process	Alpha-2-macroglobulin domain-containing protein
MSTRG.9345	M	Non-AMP	-	0035204	negative regulation of lamellocyte differentiation	Filamin-A
MSTRG.3516	M	Non-AMP	-	0045087	innate immune response	NADH dehydrogenase [ubiquinone] 1 alpha subcomplex subunit 12
MSTRG.769	M	Non-AMP	-	0045087;0050778;0002702;0002718	innate immune response;positive regulation of immune response;positive regulation of production of molecular mediator of immune response;regulation of cytokine production involved in immune response	S-adenosylmethionine-dependent nucleotide dehydratase RSAD2
MSTRG.9014	M	Non-AMP	-	0035206	regulation of hemocyte proliferation	Couch potato
Date-specific pattern in either or both sexes
MSTRG.1434	1/F/M	Non-AMP	-	0045087	innate immune response	Protein that may be involved in binding ubiquitin-conjugating enzyme (Fragment)
MSTRG.5548	1/F/M	Non-AMP	-	0050777	negative regulation of immune response	YY1-associated factor 2
MSTRG.340	1/F/M	Non-AMP	-	0006955	immune response	Eater
MSTRG.4479	1/F/M	Non-AMP	-	0035206	regulation of hemocyte proliferation	Frizzled-7-B
MSTRG.2761	1/F/M	Non-AMP	-	0045087	innate immune response	Phenoloxidase-activating factor 2
MSTRG.11860	1/F/M	Non-AMP	-	0045087;0002814;0061060	innate immune response;negative regulation of biosynthetic process of antibacterial peptides active against Gram-negative bacteria;negative regulation of peptidoglycan recognition protein signaling pathway	Peptidoglycan-recognition protein
MSTRG.4545	1/M	Non-AMP	-	0019731;0045087	antibacterial humoral response;innate immune response	Receptor-binding cancer antigen expressed on SiSo cells
MSTRG.10267	1/F	Non-AMP	-	0048542;0006963	lymph gland development;positive regulation of antibacterial peptide biosynthetic process	GATA-binding factor A
MSTRG.1972	1/F	Non-AMP	-	0002683	negative regulation of immune system process	Galectin
MSTRG.10175	1/F	Non-AMP	-	0002252;0006955	immune effector process;immune response	Putative neutral sphingomyelinase n-smase activation associated factor fan
MSTRG.73	2/F/M	Non-AMP	-	0019730;0002757;0045087;0050777;0045088	antimicrobial humoral response;immune response-activating signaling pathway;innate immune response;negative regulation of immune response;regulation of innate immune response	Peptidoglycan-recognition protein
MSTRG.4048	2/F/M	Non-AMP	-	0002253;0006959;0002252;0045087;0035006;0006963;0002804;0035008;0002816	activation of immune response;humoral immune response;immune effector process;innate immune response;positive regulation of antibacterial peptide biosynthetic process;positive regulation of antifungal peptide production;positive regulation of melanization defense response;regulation of biosynthetic process of antibacterial peptides active against Gram-positive bacteria	Tubulin polyglutamylase TTLL13
MSTRG.4040	2/F/M	AMP	Cecropin	0019731;0045087	antibacterial humoral response;innate immune response	-
MSTRG.8414	2/F/M	Non-AMP	-	0002376;0045824	immune system process;negative regulation of innate immune response	Serine protease inhibitor 88Ea
MSTRG.5977	2/F/M	Non-AMP	-	0045087	innate immune response	-
MSTRG.1288	2/F/M	Non-AMP	-	0019731;0045087;0050777;0061060	antibacterial humoral response;innate immune response;negative regulation of immune response;negative regulation of peptidoglycan recognition protein signaling pathway	Peptidoglycan-recognition protein LC-like isoform X1
MSTRG.3347	2/F/M	Non-AMP	-	0045087	innate immune response	-
MSTRG.2315	2/F/M	Non-AMP	-	0002376	immune system process	Phospholipase D3
MSTRG.9857	2/F/M	Non-AMP	-	0002252;0006955	immune effector process;immune response	ATP-binding cassette sub-family B member 6
MSTRG.1053	2/F/M	Non-AMP	-	0045087;0002224	innate immune response;toll-like receptor signaling pathway	-
MSTRG.5934	2/F/M	Non-AMP	-	0002752;0006955;0002224	cell surface pattern recognition receptor signaling pathway;immune response;toll-like receptor signaling pathway	Myeloid differentiation primary response protein
MSTRG.12100	2/F/M	Non-AMP	-	0006955;0035008	immune response;positive regulation of melanization defense response	Phenoloxidase subunit A3
MSTRG.6819	2/F/M	Non-AMP	-	0035206	regulation of hemocyte proliferation	Transmembrane protein 70 homolog, mitochondrial
MSTRG.12099	2/F/M	Non-AMP	-	0035010;0006959;0045087;0035008	encapsulation of foreign target;humoral immune response;innate immune response;positive regulation of melanization defense response	Phenoloxidase 2
MSTRG.4221	2/F/M	Non-AMP	-	0035011	melanotic encapsulation of foreign target	PQ-loop repeat-containing protein 3
MSTRG.7457	2/F/M	Non-AMP	-	0002224;0006955	toll-like receptor signaling pathway;immune response	Leucine-rich repeat-containing protein let-4-like
MSTRG.4996	2/F/M	Non-AMP	-	0006955;0002224	immune response;toll-like receptor signaling pathway	-
MSTRG.272	2/F/M	Non-AMP	-	0045087	innate immune response	Spondin-1
MSTRG.5969	2/F/M	Non-AMP	-	0045087	innate immune response	Peptidoglycan-recognition protein
MSTRG.540	2/F/M	Non-AMP	-	0006955;0002224	immune response;toll-like receptor signaling pathway	-
MSTRG.10276	2/F/M	Non-AMP	-	0048534;0048542;0006963	hematopoietic or lymphoid organ development;lymph gland development;positive regulation of antibacterial peptide biosynthetic process	Transcription factor GATA-4-like isoform X1
MSTRG.9310	2/F/M	Non-AMP	-	0035167	larval lymph gland hemopoiesis	Mannose-1-phosphate guanyltransferase
MSTRG.12111	2/F/M	Non-AMP	-	0035010;0006959;0045087;0035008	encapsulation of foreign target;humoral immune response;innate immune response;positive regulation of melanization defense response	Phenoloxidase subunit A3
MSTRG.7684	2/F/M	Non-AMP	-	0035009	negative regulation of melanization defense response	Serine protease inhibitor 77Ba
MSTRG.9918	2/F/M	Non-AMP	-	0045087	innate immune response	Beta-1,3-glucan-binding protein 1-like isoform X1
MSTRG.4216	2/F/M	Non-AMP	-	0045087	innate immune response	TSSP protease (Fragment)
MSTRG.8643	2/F/M	Non-AMP	-	0002253;0006959;0002252	activation of immune response;humoral immune response;immune effector process	Alpha-2-macroglobulin domain-containing protein
MSTRG.10842	2/M	Non-AMP	-	0048542;0042691;0035205;0045615	lymph gland development;positive regulation of crystal cell differentiation;positive regulation of lamellocyte differentiation;positive regulation of plasmatocyte differentiation	Phosphatidylinositol 4,5-bisphosphate 3-kinase catalytic subunit delta isoform
MSTRG.10714	2/M	Non-AMP	-	0048542;0045824;0061057;0035206	lymph gland development;negative regulation of innate immune response;peptidoglycan recognition protein signaling pathway;regulation of hemocyte proliferation	Forkhead box protein O
MSTRG.6944	2/M	Non-AMP	-	0019732;0002752;0045087;0002221;0035008	antifungal humoral response;cell surface pattern recognition receptor signaling pathway;innate immune response;pattern recognition receptor signaling pathway;positive regulation of melanization defense response	Gram-negative bacteria-binding protein 3
MSTRG.3522	2/M	Non-AMP	-	0048542	lymph gland development	Small nuclear ribonucleoprotein Sm D3
MSTRG.365	2/M	Non-AMP	-	0002699;0002760;0002810;0002813;0006955;0140896	positive regulation of immune effector process;positive regulation of antimicrobial humoral response;regulation of antifungal peptide biosynthetic process;regulation of biosynthetic process of antibacterial peptides active against Gram-negative bacteria;immune response;cGAS/STING signaling pathway	Nuclear factor NF-kappa-B p110 subunit isoform X1
MSTRG.8743	2/M	Non-AMP	-	0006955	immune response	Cathepsin K
MSTRG.11865	2/M	Non-AMP	-	0002495;0006955	antigen processing and presentation of peptide antigen via MHC class II;immune response	E3 ubiquitin-protein ligase
MSTRG.9504	2/F	AMP	Attacin_C	-	-	Attacin C-terminal domain-containing protein
MSTRG.6756	2/F	Non-AMP	-	1902615;0045087	immune response involved in response to exogenous dsRNA;innate immune response	Cyclic GMP-AMP synthase
MSTRG.11699	2/F	AMP	Attacin_C	-	-	Attacin C-terminal domain-containing protein
MSTRG.7478	2/F	AMP	Defensin_2	0006955	immune response	Defensin	https://www.nature.com/articles/ncomms15186
MSTRG.6941	2/F	Non-AMP	-	0045087	innate immune response	Beta-1,3-glucan-binding protein 1-like isoform X2
MSTRG.23	2/F	AMP	Coleoptericin	-	-	Coleoptericin domain containing protein	https://www.nature.com/articles/srep25409
MSTRG.11700	2/F	AMP	Attacin_C	-	-	Attacin C-terminal domain-containing protein	https://www.nature.com/articles/ncomms15186
MSTRG.7941	3/F/M	Non-AMP	-	0002682	regulation of immune system process	Zinc finger protein 774-like isoform X1
MSTRG.883	3/F/M	Non-AMP	-	0035006	melanization defense response	GDP-fucose transporter 1
MSTRG.2557	3/F/M	Non-AMP	-	0006955	immune response	Large ribosomal subunit protein mL46
MSTRG.11861	3/F/M	Non-AMP	-	0019730;0002376;0045087;0050777;0061060	antimicrobial humoral response;immune system process;innate immune response;negative regulation of immune response;negative regulation of peptidoglycan recognition protein signaling pathway	Peptidoglycan-recognition protein
MSTRG.7143	3/M	Non-AMP	-	0002682	regulation of immune system process	Homeobox protein extradenticle
MSTRG.7361	3/M	Non-AMP	-	0045087;0006963;0002804;0002816	innate immune response;positive regulation of antibacterial peptide biosynthetic process;positive regulation of antifungal peptide production;regulation of biosynthetic process of antibacterial peptides active against Gram-positive bacteria	CLIP domain-containing serine protease
MSTRG.704	3/M	Non-AMP	-	0045087;0002683;0062207	innate immune response;negative regulation of immune system process;regulation of pattern recognition receptor signaling pathway	Sterile alpha and TIR motif-containing protein 1 isoform X1
MSTRG.528	3/M	Non-AMP	-	0002520;0050778;0002702	immune system development;positive regulation of immune response;positive regulation of production of molecular mediator of immune response	Ubiquitin-conjugating enzyme E2 W
MSTRG.9508	3/F	AMP	Attacin_C	-	-	Attacin C-terminal domain-containing protein
MSTRG.4592	3/F	Non-AMP	-	0045089	positive regulation of innate immune response	SWI/SNF-related matrix-associated actin-dependent regulator of chromatin subfamily A containing DEAD/H box 1 homolog
MSTRG.4526	3/F	Non-AMP	-	0007516;0048542	hemocyte development;lymph gland development	Zinc finger protein 1	https://www.sciencedirect.com/science/article/pii/S0145305X19304355; https://www.sciencedirect.com/science/article/pii/S0888754315300288
MSTRG.10073	3/F	Non-AMP	-	0045824	negative regulation of innate immune response	Cationic amino acid transporter C-terminal domain-containing protein
MSTRG.9507	3/F	AMP	Attacin_C	-	-	-
MSTRG.10143	3/F	Non-AMP	-	0045089	positive regulation of innate immune response	Laminin subunit beta-1
MSTRG.10811	3/F	Non-AMP	-	0002218	activation of innate immune response	Matrix metalloproteinase-2-like
MSTRG.6953	4/F/M	Non-AMP	-	0045087	innate immune response	Ras-related protein Rab-10
MSTRG.6934	4/F/M	Non-AMP	-	0002376;0002225;0045089	immune system process;positive regulation of antimicrobial peptide production;positive regulation of innate immune response	DNA methyltransferase 1-associated protein 1
MSTRG.820	4/F/M	Non-AMP	-	0002807	positive regulation of antimicrobial peptide biosynthetic process	Nuclear transport factor 2
MSTRG.4673	4/F/M	Non-AMP	-	0061057	peptidoglycan recognition protein signaling pathway	Ubiquitin-conjugating enzyme E2-17 kDa
MSTRG.1802	4/F/M	Non-AMP	-	0002385	mucosal immune response	Mitogen-activated protein kinase kinase kinase N-terminal domain-containing protein
MSTRG.4288	4/F/M	Non-AMP	-	0045087	innate immune response	Evolutionarily conserved signaling intermediate in Toll pathway, mitochondrial
MSTRG.9672	4/F/M	Non-AMP	-	0002376	immune system process	CDAN1-interacting nuclease 1
MSTRG.9495	4/F/M	Non-AMP	-	0035167	larval lymph gland hemopoiesis	Sec23 trunk domain containing protein
MSTRG.5519	4/F/M	Non-AMP	-	0035011	melanotic encapsulation of foreign target	Dynein heavy chain, cytoplasmic
MSTRG.1692	4/F/M	Non-AMP	-	0045087;0002683;0062207	innate immune response;negative regulation of immune system process;regulation of pattern recognition receptor signaling pathway	DNA-directed RNA polymerase subunit
MSTRG.3813	4/F/M	Non-AMP	-	0002376;0002684;0002224	immune system process;positive regulation of immune system process;toll-like receptor signaling pathway	NADH-ubiquinone oxidoreductase 75 kDa subunit, mitochondrial
MSTRG.2493	4/F/M	Non-AMP	-	0048002	antigen processing and presentation of peptide antigen	Insulin-degrading enzyme
MSTRG.4896	4/F/M	Non-AMP	-	0035010;0035006	encapsulation of foreign target;melanization defense response	Cell division control protein 42 homolog
MSTRG.4957	4/F/M	Non-AMP	-	0002253;0006959;0002252;0045087	activation of immune response;humoral immune response;immune effector process;innate immune response	Basement membrane-specific heparan sulfate proteoglycan core protein
MSTRG.178	4/F/M	Non-AMP	-	0045824;0002225	negative regulation of innate immune response;positive regulation of antimicrobial peptide production	UDP-galactose transporter senju
MSTRG.7581	4/F/M	Non-AMP	-	0002376	immune system process	5-aminolevulinate synthase
MSTRG.3499	4/F/M	Non-AMP	-	0045087	innate immune response	Membrane coat complex retromer subunit vps26
MSTRG.1255	4/F/M	Non-AMP	-	0002253;0006959;0002252	activation of immune response;humoral immune response;immune effector process	Venom serine protease 34
MSTRG.7605	4/F/M	Non-AMP	-	0006955;0002385;0008348;0045088	immune response;mucosal immune response;negative regulation of antimicrobial humoral response;regulation of innate immune response	Mitogen-activated protein kinase p38b
MSTRG.4737	4/M	Non-AMP	-	0045087;0061059	innate immune response;positive regulation of peptidoglycan recognition protein signaling pathway	TNF receptor-associated factor 6
MSTRG.12326	4/M	Non-AMP	-	0140374;0002753	antiviral innate immune response;cytosolic pattern recognition receptor signaling pathway	Caseinolytic peptidase B protein homolog
MSTRG.9067	4/M	Non-AMP	-	0045087	innate immune response	General transcription factor II-I repeat domain-containing protein 2A
MSTRG.12015	4/M	Non-AMP	-	0035171	lamellocyte differentiation	Sprouty
MSTRG.6007	4/M	Non-AMP	-	0002682	regulation of immune system process	Zinc finger protein 658
MSTRG.5094	4/F	Non-AMP	-	0002682	regulation of immune system process	Histone-lysine N-trimethyl transferase
MSTRG.4799	4/F	Non-AMP	-	0002385	mucosal immune response	1-phosphatidylinositol 4,5-bisphosphate phosphodiesterase
MSTRG.7219	4/F	Non-AMP	-	0019882;0002252;0045087	antigen processing and presentation;immune effector process;innate immune response	Ras-related protein Rab-27A
MSTRG.7671	4/F	Non-AMP	-	0061060;0050778	negative regulation of peptidoglycan recognition protein signaling pathway;positive regulation of immune response	Protein-tyrosine-phosphatase
MSTRG.5610	4/F	Non-AMP	-	0035006	melanization defense response	Ras-like GTP-binding protein
MSTRG.4506	4/F	Non-AMP	-	0061060	negative regulation of peptidoglycan recognition protein signaling pathway	Ubiquitin thioesterase trabid
MSTRG.1397	4/F	Non-AMP	-	0045087	innate immune response	Vesicle transport protein
MSTRG.2174	4/F	Non-AMP	-	0048542	lymph gland development	Insulin gene enhancer protein
MSTRG.1287	5/F/M	Non-AMP	-	0019731;0045087;0061057;0006964;0035007	antibacterial humoral response;innate immune response;peptidoglycan recognition protein signaling pathway;positive regulation of biosynthetic process of antibacterial peptides active against Gram-negative bacteria;regulation of melanization defense response	Peptidoglycan-recognition protein
MSTRG.3856	5/F/M	Non-AMP	-	0035167;0042386	larval lymph gland hemopoiesis;hemocyte differentiation	Adenosine deaminase
MSTRG.857	5/F	Non-AMP	-	0002218	activation of innate immune response	Caspase family p20 domain-containing protein
MSTRG.9332	5/F	Non-AMP	-	0006955	immune response	Oxysterol-binding protein
MSTRG.1410	5/F	Non-AMP	-	0061060	negative regulation of peptidoglycan recognition protein signaling pathway	Transmembrane 9 superfamily member
MSTRG.1628	5/F	Non-AMP	-	0002682	regulation of immune system process	Zinc finger protein 626-like
MSTRG.6829	5/F	Non-AMP	-	0045087	innate immune response	Tyrosine-protein kinase
MSTRG.10682	6/F/M	Non-AMP	-	0002376	immune system process	Matrix metalloproteinase-2
MSTRG.4095	6/F/M	Non-AMP	-	0002252;0045087	immune effector process;innate immune response	Peroxiredoxin-1
MSTRG.9573	6/M	Non-AMP	-	0006955	immune response	Hydroxymethylglutaryl-CoA synthase
MSTRG.9369	6/M	Non-AMP	-	0002683	negative regulation of immune system process	Bursicon
MSTRG.3108	6/M	Non-AMP	-	0045087	innate immune response	Collagen alpha-1(IV) chain
MSTRG.7654	6/M	Non-AMP	-	0002786	regulation of antibacterial peptide production	Actin-related protein 8
MSTRG.3852	6/M	Non-AMP	-	0035011	melanotic encapsulation of foreign target	Integrin beta
MSTRG.3329	6/M	Non-AMP	-	0002684;0006955	positive regulation of immune system process;immune response	Growth/differentiation factor 8
MSTRG.4120	6/M	Non-AMP	-	1903706	regulation of hemopoiesis	Mediator of RNA polymerase II transcription subunit 30
MSTRG.892	6/M	Non-AMP	-	0002786	regulation of antibacterial peptide production	ADP-ribosylation factor
MSTRG.8090	6/M	Non-AMP	-	0045087	innate immune response	Ras-related protein Ral-a isoform X1
MSTRG.4422	6/M	Non-AMP	-	0002682	regulation of immune system process	Zinc finger protein OZF-like
MSTRG.4180	6/F	Non-AMP	-	0035006	melanization defense response	Atrial natriuretic peptide-converting enzyme
MSTRG.120	7/F/M	Non-AMP	-	0045824	negative regulation of innate immune response	Peroxiredoxin-5
MSTRG.9848	7/F/M	Non-AMP	-	0002218;0006955	activation of innate immune response;immune response	Toll-like receptor Tollo
MSTRG.11306	7/F/M	Non-AMP	-	0002376	immune system process	DOMON domain-containing protein
MSTRG.3880	7/F/M	Non-AMP	-	0035206	regulation of hemocyte proliferation	Frizzled-2
MSTRG.8137	7/M	Non-AMP	-	0006955;0002224	immune response;toll-like receptor signaling pathway	CHAO protein (Fragment)
MSTRG.10840	7/M	Non-AMP	-	0035011	melanotic encapsulation of foreign target	Echinoderm microtubule-associated protein-like
MSTRG.7421	7/M	Non-AMP	-	0061060	negative regulation of peptidoglycan recognition protein signaling pathway	Serine/threonine-protein phosphatase 4 regulatory subunit 2
MSTRG.3274	7/F	Non-AMP	-	0045087	innate immune response	Attractin-like protein 1
MSTRG.314	8/F/M	Non-AMP	-	0035206	regulation of hemocyte proliferation	Ribosome biogenesis protein BOP1 homolog
MSTRG.769	8/F/M	Non-AMP	-	0045087;0050778;0002702;0002718	innate immune response;positive regulation of immune response;positive regulation of production of molecular mediator of immune response;regulation of cytokine production involved in immune response	S-adenosylmethionine-dependent nucleotide dehydratase RSAD2
MSTRG.6762	8/F/M	Non-AMP	-	0002376	immune system process	Large proline-rich protein BAG6
MSTRG.7843	8/F/M	Non-AMP	-	0045087;0006963;0061059	innate immune response;positive regulation of antibacterial peptide biosynthetic process;positive regulation of peptidoglycan recognition protein signaling pathway	Poly [ADP-ribose] polymerase
MSTRG.6464	8/M	Non-AMP	-	0009616	RNAi-mediated antiviral immune response	Small RNA 2'-O-methyltransferase
MSTRG.3863	8/M	Non-AMP	-	0002376	immune system process	Rac GTPase-activating protein 1
MSTRG.11131	8/M	Non-AMP	-	0061059	positive regulation of peptidoglycan recognition protein signaling pathway	Ubiquitin thioesterase
MSTRG.9837	8/M	Non-AMP	-	0002385	mucosal immune response	Smoothened
MSTRG.9014	8/M	Non-AMP	-	0035206	regulation of hemocyte proliferation	Couch potato
MSTRG.4212	8/M	Non-AMP	-	0048542	lymph gland development	Hamartin
MSTRG.6575	8/F	Non-AMP	-	0042386;0035167	hemocyte differentiation;larval lymph gland hemopoiesis	Adenosine deaminase
MSTRG.2968	8/F	Non-AMP	-	0002520	immune system development	MutL homolog 1
MSTRG.2672	9/F/M	Non-AMP	-	0002683	negative regulation of immune system process	Neural Wiskott-Aldrich syndrome protein
MSTRG.6778	9/F/M	Non-AMP	-	0002376;0045824	immune system process;negative regulation of innate immune response	Cell growth-regulating nucleolar protein-like
MSTRG.2169	9/F/M	Non-AMP	-	0002376;0002683;1903706	immune system process;negative regulation of immune system process;regulation of hemopoiesis	Heat shock protein cognate 5 (Fragment)
MSTRG.6201	9/F/M	Non-AMP	-	0002253;0006955	activation of immune response;immune response	N-terminal acetyltransferase B complex subunit MDM20 homolog
MSTRG.2936	9/F/M	Non-AMP	-	0048542	lymph gland development	Small nuclear ribonucleoprotein Sm D3
MSTRG.445	9/F/M	Non-AMP	-	0035010;0007516;0002768;0035006	encapsulation of foreign target;hemocyte development;immune response-regulating cell surface receptor signaling pathway;melanization defense response	HIV Tat-specific factor 1 homolog
MSTRG.856	9/F/M	Non-AMP	-	0002225	positive regulation of antimicrobial peptide production	Serine/threonine-protein kinase PITSLRE
MSTRG.1801	9/F/M	Non-AMP	-	0002218	activation of innate immune response	Polyglutamine binding protein 1 PQBP1
MSTRG.7371	9/F/M	Non-AMP	-	0140374	antiviral innate immune response	tRNA-dihydrouridine(20) synthase [NAD(P)+]-like
MSTRG.8721	9/F/M	Non-AMP	-	0019730	antimicrobial humoral response	Myocyte-specific enhancer factor 2 isoform X1
MSTRG.9448	9/F/M	Non-AMP	-	0035006	melanization defense response	Ras-related C3 botulinum toxin substrate 1
MSTRG.12087	9/F/M	Non-AMP	-	0048534	hematopoietic or lymphoid organ development	DNA polymerase
MSTRG.10520	9/M	Non-AMP	-	0045088	regulation of innate immune response	Serine/threonine-protein phosphatase
MSTRG.3516	9/M	Non-AMP	-	0045087	innate immune response	NADH dehydrogenase [ubiquinone] 1 alpha subcomplex subunit 12
MSTRG.8684	9/M	Non-AMP	-	0002253	activation of immune response	Putative alpha subunit of the serine/threonine kinase
MSTRG.10360	9/F	Non-AMP	-	0006955	immune response	Exocyst complex component 2
abi232	9/F	Non-AMP	-	0002698;0050777	negative regulation of immune effector process;negative regulation of immune response	Forkhead box protein F2 FOXF2
MSTRG.11491	9/F	Non-AMP	-	0048542	lymph gland development	Tuberin
MSTRG.12175	9/F	Non-AMP	-	0035006	melanization defense response	Ribosomal protein S15A
MSTRG.8556	9/F	Non-AMP	-	0042386	hemocyte differentiation	Fanconi anemia group I protein
MSTRG.255	10/F/M	Non-AMP	-	0035206	regulation of hemocyte proliferation	Non-specific serine/threonine protein kinase
MSTRG.11773	10/M	Non-AMP	-	0045087;0002225	innate immune response;positive regulation of antimicrobial peptide production	HECT-type E3 ubiquitin transferase
MSTRG.681	11/F/M	Non-AMP	-	0045087	innate immune response	Ubiquitin-like domain-containing CTD phosphatase 1
MSTRG.6212	11/M	Non-AMP	-	0002682	regulation of immune system process	Glutathione hydrolase 1 proenzyme
MSTRG.4450	11/M	Non-AMP	-	0002376	immune system process	Proteasome subunit beta
MSTRG.4581	12/F/M	Non-AMP	-	0050778	positive regulation of immune response	Parkinson disease protein 7 homolog
MSTRG.7358	12/F/M	Non-AMP	-	0045087;0035006;0006963;0002804;0035008;0002816	innate immune response;melanization defense response;positive regulation of antibacterial peptide biosynthetic process;positive regulation of antifungal peptide production;positive regulation of melanization defense response;regulation of biosynthetic process of antibacterial peptides active against Gram-positive bacteria	CLIP domain-containing serine protease
MSTRG.5286	12/F	Non-AMP	-	0006963	positive regulation of antibacterial peptide biosynthetic process	Probable G-protein coupled receptor 158
MSTRG.11829	12/F	Non-AMP	-	0006963	positive regulation of antibacterial peptide biosynthetic process	G protein-coupled receptor kinase
MSTRG.8152	12/F	Non-AMP	-	0010936	negative regulation of macrophage cytokine production	CUE domain-containing protein 2
MSTRG.7355	12/F	Non-AMP	-	0035206	regulation of hemocyte proliferation	Protein big brother
MSTRG.2922	12/F	Non-AMP	-	0045824	negative regulation of innate immune response	Receptor protein serine/threonine kinase
MSTRG.9549	12/F	Non-AMP	-	0002376	immune system process	G1/S-specific cyclin-D2
MSTRG.3295	13/F/M	Non-AMP	-	0035207	negative regulation of hemocyte proliferation	Helicase domino
MSTRG.582	13/F/M	Non-AMP	-	0006955;0002429	immune response;immune response-activating cell surface receptor signaling pathway	Unconventional myosin-Ib
MSTRG.7544	13/F/M	Non-AMP	-	0002376	immune system process	Programmed cell death protein 2 PDCD2
MSTRG.1419	13/M	Non-AMP	-	0002785;0045824;0061060	negative regulation of antimicrobial peptide production;negative regulation of innate immune response;negative regulation of peptidoglycan recognition protein signaling pathway	Ubiquitin carboxyl-terminal hydrolase
MSTRG.3928	13/M	Non-AMP	-	0045087	innate immune response	Serine/threonine-protein kinase pelle
MSTRG.10402	13/M	Non-AMP	-	0045087	innate immune response	-
MSTRG.762	13/M	Non-AMP	-	0006955	immune response	Pelle
MSTRG.9784	13/M	Non-AMP	-	0002218	activation of innate immune response	HAT C-terminal dimerisation domain-containing protein
MSTRG.7246	13/F	Non-AMP	-	0002252;0006955;0002520;0050778;0002702	immune effector process;immune response;immune system development;positive regulation of immune response;positive regulation of production of molecular mediator of immune response	DNA mismatch repair proteins mutS family domain-containing protein
MSTRG.4482	13/F	Non-AMP	-	0140374	antiviral innate immune response	2',5'-phosphodiesterase 12
MSTRG.1464	14/F/M	Non-AMP	-	0045824	negative regulation of innate immune response	Alpha-1,4 glucan phosphorylase
MSTRG.8666	14/M	Non-AMP	-	1903706	regulation of hemopoiesis	Kunitz-type serine protease inhibitor A
MSTRG.5084	14/F	Non-AMP	-	0019731;0035006;0061057	antibacterial humoral response;melanization defense response;peptidoglycan recognition protein signaling pathway	Dual specificity mitogen-activated protein kinase kinase hemipterous isoform X1
MSTRG.8428	14/F	Non-AMP	-	0035010;0007516;0035006	encapsulation of foreign target;hemocyte development;melanization defense response	Ras-like GTP-binding protein RhoL
MSTRG.2399	14/F	Non-AMP	-	0006955;0035203	immune response;regulation of lamellocyte differentiation	Transcription factor collier
MSTRG.9345	15/M	Non-AMP	-	0035204	negative regulation of lamellocyte differentiation	Filamin-A
MSTRG.8590	15/F	Non-AMP	-	0002385	mucosal immune response	Protocadherin-15 isoform X2
MSTRG.10095	15/F	Non-AMP	-	0002376	immune system process	Large ribosomal subunit protein uL29
MSTRG.9382	15/F	Non-AMP	-	0006955;0002760;0045612;0035208;0002699;0002784	immune response;positive regulation of antimicrobial humoral response;positive regulation of hemocyte differentiation;positive regulation of hemocyte proliferation;positive regulation of immune effector process;regulation of antimicrobial peptide production	Embryonic polarity protein dorsal
MSTRG.5354	16/F	Non-AMP	-	0045087	innate immune response	Ras-related and estrogen-regulated growth inhibitor
Sex-specific differences over the breeding period
MSTRG.4040	1	AMP	Cecropin	0019731;0045087	antibacterial humoral response;innate immune response	-
MSTRG.7457	1	Non-AMP	-	0002224;0006955	toll-like receptor signaling pathway;immune response	Leucine-rich repeat-containing protein let-4-like
MSTRG.6941	1	Non-AMP	-	0045087	innate immune response	Beta-1,3-glucan-binding protein 1-like isoform X2
MSTRG.857	1	Non-AMP	-	0002218	activation of innate immune response	Caspase family p20 domain-containing protein
MSTRG.272	1	Non-AMP	-	0045087	innate immune response	Spondin-1
MSTRG.9332	1	Non-AMP	-	0006955	immune response	Oxysterol-binding protein
MSTRG.23	1	AMP	Coleoptericin	-	-	Coleoptericin domain containing protein	https://www.nature.com/articles/srep25409
MSTRG.365	1	Non-AMP	-	0002699;0002760;0002810;0002813;0006955;0140896	positive regulation of immune effector process;positive regulation of antimicrobial humoral response;regulation of antifungal peptide biosynthetic process;regulation of biosynthetic process of antibacterial peptides active against Gram-negative bacteria;immune response;cGAS/STING signaling pathway	Nuclear factor NF-kappa-B p110 subunit isoform X1
MSTRG.11860	1	Non-AMP	-	0045087;0002814;0061060	innate immune response;negative regulation of biosynthetic process of antibacterial peptides active against Gram-negative bacteria;negative regulation of peptidoglycan recognition protein signaling pathway	Peptidoglycan-recognition protein
MSTRG.7941	2	Non-AMP	-	0002682	regulation of immune system process	Zinc finger protein 774-like isoform X1
MSTRG.2315	2	Non-AMP	-	0002376	immune system process	Phospholipase D3
MSTRG.4221	2	Non-AMP	-	0035011	melanotic encapsulation of foreign target	PQ-loop repeat-containing protein 3
MSTRG.10714	2	Non-AMP	-	0048542;0045824;0061057;0035206	lymph gland development;negative regulation of innate immune response;peptidoglycan recognition protein signaling pathway;regulation of hemocyte proliferation	Forkhead box protein O
MSTRG.4996	2	Non-AMP	-	0006955;0002224	immune response;toll-like receptor signaling pathway	-
MSTRG.9014	2	Non-AMP	-	0035206	regulation of hemocyte proliferation	Couch potato
MSTRG.8743	2	Non-AMP	-	0006955	immune response	Cathepsin K
MSTRG.4673	3	Non-AMP	-	0061057	peptidoglycan recognition protein signaling pathway	Ubiquitin-conjugating enzyme E2-17 kDa
MSTRG.7671	3	Non-AMP	-	0061060;0050778	negative regulation of peptidoglycan recognition protein signaling pathway;positive regulation of immune response	Protein-tyrosine-phosphatase
MSTRG.5519	3	Non-AMP	-	0035011	melanotic encapsulation of foreign target	Dynein heavy chain, cytoplasmic
MSTRG.4896	3	Non-AMP	-	0035010;0035006	encapsulation of foreign target;melanization defense response	Cell division control protein 42 homolog
MSTRG.1464	3	Non-AMP	-	0045824	negative regulation of innate immune response	Alpha-1,4 glucan phosphorylase
MSTRG.7581	3	Non-AMP	-	0002376	immune system process	5-aminolevulinate synthase
MSTRG.10402	4	Non-AMP	-	0045087	innate immune response	-
MSTRG.3516	4	Non-AMP	-	0045087	innate immune response	NADH dehydrogenase [ubiquinone] 1 alpha subcomplex subunit 12
MSTRG.8721	4	Non-AMP	-	0019730	antimicrobial humoral response	Myocyte-specific enhancer factor 2 isoform X1
MSTRG.3856	5	Non-AMP	-	0035167;0042386	larval lymph gland hemopoiesis;hemocyte differentiation	Adenosine deaminase	~ADGF-A; https://www.sciencedirect.com/science/article/pii/S0965174818304600
MSTRG.22	6	AMP	Coleoptericin	-	-	KH domain-containing, RNA-binding, signal transduction-associated protein 2
MSTRG.11306	6	Non-AMP	-	0002376	immune system process	DOMON domain-containing protein
MSTRG.3880	6	Non-AMP	-	0035206	regulation of hemocyte proliferation	Frizzled-2
*F: female biased (pairwise comparison results) or seasonally differentially expressed in females; M: male biased (pairwise comparison results) or seasonally differentially expressed in males; numbers represent the expression clusters based on Fig. 4 and Fig. 5
